# Supplementary material for: Variable repeats in the eukaryotic polyubiquitin gene ubi4 modulate proteostasis and stress survival
Source: Nat Commun. 2017 Aug 30;8:397. doi: 10.1038/s41467-017-00533-4 (PMC5577197; doi:10.1038/s41467-017-00533-4)
Supplement: Supplementary file 2 — Supplementary Data 1 [file 41467_2017_533_MOESM2_ESM.xlsx]

## Sheet: Table S1 - Species Distribution
PolyUb repeat number	Species
2	203
3	215
4	267
5	146
6	88
7	46
8	34
9	16
10	14
11	9
12	6
13	5
14	4
	1053

## Sheet: Table S1 - Species UniProt IDs
Uniprot ID	Species	polyUb repeat number
A0A077W9N3	Absidia idahoensis	4
L8GL31	Acanthamoeba castellanii	2
L8GJT5	Acanthamoeba castellanii	3
Q8T4L5	Acanthocheilonema viteae	4
F4WWI8	Acromyrmex echinatior	6
F4WQ47	Acromyrmex echinatior	7
C4WRU6	Acyrthosiphon pisum	2
C4WT95	Acyrthosiphon pisum	3
X1XKQ0	Acyrthosiphon pisum	5
J9K4L6	Acyrthosiphon pisum	9
Q17EA0	Aedes aegypti	2
Q17N50	Aedes aegypti	4
Q17E98	Aedes aegypti	8
Q17E99	Aedes aegypti	10
M8BNA2	Aegilops tauschii	2
K5XJP2	Agaricus bisporus	4
P42740	Aglaothamnion neglectum	6
A6RAV3	Ajellomyces capsulatus	4
C5GG64	Ajellomyces dermatitidis	4
C5JIG7	Ajellomyces dermatitidis	5
F0W4N9	Albugo laibachii	7
A0A0C2X3U5	Amanita muscaria	4
A0A0C2XND2	Amanita muscaria	6
A0A0C9S1S7	Amblyomma americanum	3
O46314	Amoeba proteus	5
I1F5F7	Amphimedon queenslandica	3
I1FY72	Amphimedon queenslandica	5
I1GIH5	Amphimedon queenslandica	6
I1FWK3	Amphimedon queenslandica	9
I1F6F5	Amphimedon queenslandica	10
Q8H290	Ananas comosus	4
A0A016WT15	Ancylostoma ceylanicum	3
A0A016WUT4	Ancylostoma ceylanicum	6
A0A016WN01	Ancylostoma ceylanicum	8
A0A016WNP4	Ancylostoma ceylanicum	9
A0A0C2H030	Ancylostoma duodenale	2
A0A0C2GE68	Ancylostoma duodenale	5
A0A0C2G311	Ancylostoma duodenale	6
S9W2Z5	Angomonas deanei	2
H9GK63	Anolis carolinensis	4
H9GQ10	Anolis carolinensis	5
W5JBG3	Anopheles darlingi	2
Q17033	Anopheles gambiae	3
Q7PR02	Anopheles gambiae	4
F7IUE6	Anopheles gambiae	14
A0A084VHL4	Anopheles sinensis	4
C3KGU9	Anoplopoma fimbria	2
Q1KLD8	Anser anser	4
W4GU31	Aphanomyces astaci	2
V9I6X1	Apis cerana	2
A0A088AQP3	Apis mellifera	4
A0A088AQP4	Apis mellifera	6
A0A088AKW7	Apis mellifera	10
D7KL21	Arabidopsis lyrata	2
D7M2I1	Arabidopsis lyrata	3
D7LWL8	Arabidopsis lyrata	4
D7KM49	Arabidopsis lyrata	5
D7KRF5	Arabidopsis lyrata	6
D7MHY1	Arabidopsis lyrata	7
D7L8C7	Arabidopsis lyrata	8
Q8RUC6	Arabidopsis thaliana	2
P0CH33	Arabidopsis thaliana	3
Q1EC66	Arabidopsis thaliana	4
P0CH32	Arabidopsis thaliana	5
Q8H159	Arabidopsis thaliana	6
Q39256	Arabidopsis thaliana	8
A0A087HS04	Arabis alpina	2
A0A087H8B7	Arabis alpina	3
A0A087GFL2	Arabis alpina	4
A0A0D6R183	Araucaria cunninghamii	2
Q17000	Artemia franciscana	9
G1XAU0	Arthrobotrys oligospora	4
D4B5J1	Arthroderma benhamiae	3
E4V1K5	Arthroderma gypseum	3
Q7LW93	Arthroderma otae	2
C5FUR1	Arthroderma otae	4
A0A0A9EQJ8	Arundo donax	2
A0A0A8ZN82	Arundo donax	3
A0A0A9R4S5	Arundo donax	4
A0A0A9DZV3	Arundo donax	5
A0A0A9S1U9	Arundo donax	6
F1LDA0	Ascaris suum	2
F1L7K2	Ascaris suum	3
R9XAJ5	Ashbya aceri	5
M9MVK2	Ashbya gossypii	5
A1CHX8	Aspergillus clavatus	4
B8N0V3	Aspergillus flavus	4
A0A084BE42	Aspergillus fumigatus	4
G7XKC1	Aspergillus kawachii	4
A2QJB9	Aspergillus niger	4
A0A064AXR9	Aspergillus oryzae	4
A0A017SSB9	Aspergillus ruber	4
Q0D040	Aspergillus terreus	4
W5LLW5	Astyanax mexicanus	5
A0A074W8B5	Aureobasidium melanogenum	3
A0A074X6R1	Aureobasidium namibiae	3
A0A074XW09	Aureobasidium pullulans	3
A0A074Z3D8	Aureobasidium subglaciale	3
F0YA14	Aureococcus anophagefferens	2
F0XWQ8	Aureococcus anophagefferens	3
F0YAA4	Aureococcus anophagefferens	4
P69309	Avena fatua	4
A0A061D6A2	Babesia bigemina	2
S6B8C9	Babesia bovis	2
A7AS38	Babesia bovis	3
L1LEV4	Babesia equi	2
K8F2N1	Bathycoccus prasinos	5
F4P187	Batrachochytrium dendrobatidis	4
M2LUP3	Baudoinia compniacensis	3
J4UPW9	Beauveria bassiana	3
A0A0A2VFA4	Beauveria bassiana	4
A0A0A7R553	Betula luminifera	3
Q84JH0	Bigelowiella natans	4
Q8I9P5	Biomphalaria glabrata	5
W7EM55	Bipolaris victoriae	4
A0A060T7Q5	Blastobotrys adeninivorans	5
T5BTF5	Blastomyces dermatitidis	4
H9IWB8	Bombyx mori	2
H9IVY4	Bombyx mori	12
H2D5T0	Bos gaurus	2
Q45RR0	Bos indicus	2
O02741	Bos taurus	2
P0CG53	Bos taurus	4
P0CH28	Bos taurus	9
A0A067MW71	Botryobasidium botryosum	2
A0A067MAF3	Botryobasidium botryosum	4
G2YI85	Botryotinia fuckeliana	4
I1GVK9	Brachypodium distachyon	2
I1GW86	Brachypodium distachyon	3
I1HXI1	Brachypodium distachyon	4
I1GW31	Brachypodium distachyon	5
C3Y2C9	Branchiostoma floridae	8
A0A078CL01	Brassica napus	2
A0A078GXA3	Brassica napus	3
D8L1X7	Brassica napus	5
D8L1X6	Brassica napus	6
A0A0D3BRG2	Brassica oleracea	2
A0A0D3B7A2	Brassica oleracea	3
A0A0D3B553	Brassica oleracea	4
A0A0D3ACM7	Brassica oleracea	5
A0A0D3BEK5	Brassica oleracea	6
M4ELA2	Brassica rapa	2
M4CZ95	Brassica rapa	3
A0A024MDR9	Brugia malayi	4
Q45RQ8	Bubalus bubalis	2
V5GAJ4	Byssochlamys spectabilis	4
G0MMV7	Caenorhabditis brenneri	2
G0MLK4	Caenorhabditis brenneri	12
A8X7Y8	Caenorhabditis briggsae	10
G8JY83	Caenorhabditis elegans	7	Ubq-1
P0CG71	Caenorhabditis elegans	11	Ubq-1
H2VV79	Caenorhabditis japonica	10
E3MF34	Caenorhabditis remanei	2
E3LYQ5	Caenorhabditis remanei	12
C1BNT5	Caligus rogercresseyi	3
F6QHE9	Callithrix jacchus	2
F6Q8N3	Callithrix jacchus	3
K4FUX9	Callorhynchus milii	2
K4FTX6	Callorhynchus milii	5
S9XGH7	Camelus ferus	3
E2ANB5	Camponotus floridanus	2
E2ARF2	Camponotus floridanus	6
A0A0A3E9T8	Candida albicans	2
P0CG73	Candida albicans	3
P0CG74	Candida albicans	4
A0A081CFF0	Candida antarctica	4
B9WEV1	Candida dubliniensis	4
Q6FVW3	Candida glabrata	7
M3K310	Candida maltosa	3
G8BBC7	Candida parapsilosis	3
G3B0Y9	Candida tenuis	3
C5MHS9	Candida tropicalis	4
F1PDG4	Canis familiaris	3
J9NVT1	Canis familiaris	5
R7TVC4	Capitella teleta	2
R7US71	Capitella teleta	3
R7TJR2	Capitella teleta	6
F2X355	Capra hircus	2
W9YFN7	Capronia coronata	4
W9XL93	Capronia epimyces	4
A0A0D2CJC1	Capronia semiimmersa	4
A0A0D2WIV5	Capsaspora owczarzaki	3
R0FYG2	Capsella rubella	2
R0FG04	Capsella rubella	3
R0FGU4	Capsella rubella	4
R0FF21	Capsella rubella	5
R0GZQ0	Capsella rubella	6
Q6RJZ3	Capsicum annuum	2
Q5DUH3	Capsicum chinense	2
Q7T2M5	Carassius auratus	2
G0Z5X7	Carthamus tinctorius	5
D7NIZ1	Catharanthus roseus	5
P0CG54	Cavia porcellus	4
A0A026VWK9	Cerapachys biroi	6
A0A026WRG4	Cerapachys biroi	11
M2RS96	Ceriporiopsis subvermispora	6
Q2GSE5	Chaetomium globosum	4
G0SA75	Chaetomium thermophilum	4
A0T068	Channa argus	2
A0A0A0AEJ7	Charadrius vociferus	3
A8IZ31	Chlamydomonas reinhardtii	2
A0A091KEV9	Chlamydotis macqueenii	3
E1Z5I7	Chlorella variabilis	3
A0A0D9R6U1	Chlorocebus sabaeus	2
A0A0D9S5B0	Chlorocebus sabaeus	3
F6ZJN8	Ciona intestinalis	5
H2Z473	Ciona savignyi	4
H2Z472	Ciona savignyi	5
H2Z477	Ciona savignyi	6
H2Z475	Ciona savignyi	7
V4S8T0	Citrus clementina	2
V4SN00	Citrus clementina	3
V4RZZ4	Citrus clementina	4
V4RZY6	Citrus clementina	5
V4SMZ3	Citrus clementina	6
V4USD0	Citrus clementina	7
A0A067EK63	Citrus sinensis	2
A0A067DUA7	Citrus sinensis	3
A0A067DU46	Citrus sinensis	4
A0A067EPV3	Citrus sinensis	5
A0A067EGB6	Citrus sinensis	6
A0A067EPU8	Citrus sinensis	7
A0A0D2ECC3	Cladophialophora bantiana	3
V9DJM7	Cladophialophora carrionii	4
A0A0D1Z5Q4	Cladophialophora immunda	3
W9XAJ5	Cladophialophora psammophila	3
W9WEA5	Cladophialophora yegresii	4
M1W706	Claviceps purpurea	4
C4YAP5	Clavispora lusitaniae	5
G7YQ00	Clonorchis sinensis	3
V9LL52	Clonorchis sinensis	5
J3KHA0	Coccidioides immitis	4
C5PIF1	Coccidioides posadasii	4
I0YMQ7	Coccomyxa subellipsoidea	4
I0Z619	Coccomyxa subellipsoidea	6
M2UIE8	Cochliobolus heterostrophus	4
M2RNB7	Cochliobolus sativus	4
R4ZCY0	Coffea arabica	6
A0A068U9J0	Coffea canephora	2
A0A068UF85	Coffea canephora	3
A0A068UJT9	Coffea canephora	4
A0A068TTA7	Coffea canephora	5
A0A068UJB0	Coffea canephora	7
L2GAM4	Colletotrichum gloeosporioides	3
E3QYB5	Colletotrichum graminicola	4
N4VGT8	Colletotrichum orbiculare	3
B5M6P2	Columba livia	4
R7Z4K0	Coniosporium apollinis	4
A8N1Y3	Coprinopsis cinerea	4
L0ATM2	Coptotermes formosanus	3
K1RA77	Crassostrea gigas	3
Q75W47	Crassostrea gigas	9
G3GVL0	Cricetulus griseus	2
G3I129	Cricetulus griseus	5
P62976	Cricetulus griseus	8
O35079	Cricetulus griseus	11
O35080	Cricetulus griseus	13
J3SFK6	Crotalus adamanteus	3
A0A0D0SW93	Cryptococcus gattii	4
A0A095C988	Cryptococcus gattii	5
Q55K49	Cryptococcus neoformans	2
J9VXH6	Cryptococcus neoformans	5
F5HEP5	Cryptococcus neoformans	6
B6A9G6	Cryptosporidium muris	2
A0A0A0KL90	Cucumis sativus	6
B0W972	Culex quinquefasciatus	2
B0W982	Culex quinquefasciatus	4
B0X1I3	Culex quinquefasciatus	7
B0W973	Culex quinquefasciatus	14
Q5QBF9	Culicoides sonorensis	2
Q9M3W6	Cyanidium caldarium	2
A0A061AYN3	Cyberlindnera fabianii	5
A0A0D7B7K4	Cylindrobasidium torrendii	5
K4HLB1	Cynoglossus semilaevis	2
W2S6V5	Cyphellophora europaea	4
M5G949	Dacryopinax sp.	3
M5FS43	Dacryopinax sp.	5
S8AFX1	Dactylellina haptotyla	3
G6DHH1	Danaus plexippus	3
G6DFY0	Danaus plexippus	5
A2BHB8	Danio rerio	2	ubiquitin-like
F1Q8K7	Danio rerio	3
B0R189	Danio rerio	6
A0JPF1	Danio rerio	7
E9GJF3	Daphnia pulex	10
Q6BMT3	Debaryomyces hansenii	6
P0C073	Deschampsia antarctica	2
H3K2Z1	Dianthus caryophyllus	3
H3K2Y9	Dianthus caryophyllus	5
Q0PXU7	Diaphorina citri	3
R7SWR5	Dichomitus squalens	4
A0A0D8Y7L7	Dictyocaulus viviparus	4
A0A0D8XT72	Dictyocaulus viviparus	5
P0CG77	Dictyostelium discoideum	3
P0CG80	Dictyostelium discoideum	4
P0CG76	Dictyostelium discoideum	5
P0CG78	Dictyostelium discoideum	7
F4QA15	Dictyostelium fasciculatum	4
F4QA54	Dictyostelium fasciculatum	5
F0ZTR8	Dictyostelium purpureum	3
F0Z7J3	Dictyostelium purpureum	5
F0ZHY7	Dictyostelium purpureum	6
N1PRZ5	Dothistroma septosporum	3
W7HQ63	Drechslerella stenobrocha	6
B3MQ66	Drosophila ananassae	8
B3M7Z7	Drosophila ananassae	11
B3NXQ5	Drosophila erecta	7
B3NFZ3	Drosophila erecta	13
B4IZ29	Drosophila grimshawi	7
B4JKH3	Drosophila grimshawi	8
Q8MT02	Drosophila melanogaster	4	Ubi-p5E
Q9W418	Drosophila melanogaster	7	Ubi-p63E
P0CG69	Drosophila melanogaster	10	Ubi-p63E
Q8MSM5	Drosophila melanogaster	14	Ubi-p63E
B4L5F4	Drosophila mojavensis	8
B4KXU3	Drosophila mojavensis	13
B4GXI5	Drosophila persimilis	3
B4H5Q6	Drosophila persimilis	4
B4GXI6	Drosophila persimilis	5
I5AMR3	Drosophila pseudoobscura	9
B4I0C9	Drosophila sechellia	4
B4HTV7	Drosophila sechellia	12
B4QPZ7	Drosophila simulans	3
B4QPZ6	Drosophila simulans	4
B4MGL9	Drosophila virilis	4
B4MAX6	Drosophila virilis	6
B4MXT2	Drosophila willistoni	8
B4PYQ8	Drosophila yakuba	3
B4PH74	Drosophila yakuba	4
A0A068WQT5	Echinococcus granulosus	3
A0A068Y3Y6	Echinococcus multilocularis	3
D8LC68	Ectocarpus siliculosus	5
D7FWC9	Ectocarpus siliculosus	8
J9DRV3	Edhazardia aedis	2
H9B965	Eimeria tenella	2
U6KPW2	Eimeria tenella	3
O65332	Elaeagnus umbellata	6
B3TLR2	Elaeis guineensis	5
C8VLC7	Emericella nidulans	4
R1BBV6	Emiliania huxleyi	2
R1EFL0	Emiliania huxleyi	3
R1DDD3	Emiliania huxleyi	4
F8QWW7	Endocarpon pusillum	4
F6KMJ7	Epinephelus coioides	2
F6KMP4	Epinephelus coioides	4
F6YM88	Equus caballus	3
Q8MKD1	Equus caballus	4
G8JXV4	Eremothecium cymbalariae	2
E3UKG8	Eriocheir sinensis	4
A0A022Q4A0	Erythranthe guttata	2
A0A022QKN0	Erythranthe guttata	3
A0A022QYC8	Erythranthe guttata	4
A0A022PP79	Erythranthe guttata	5
A0A022PYA7	Erythranthe guttata	6
A0A022PQU8	Erythranthe guttata	7
A0A022R1Y0	Erythranthe guttata	8
C1BWX2	Esox lucius	2
C1BXJ3	Esox lucius	3
A0A059BKC9	Eucalyptus grandis	2
A0A059B336	Eucalyptus grandis	3
A0A059B2F5	Eucalyptus grandis	4
Q4U4U4	Euphorbia characias	5
G5D7D1	Euplectes orix	3
P23324	Euplotes eurystomus	3
E4MXQ2	Eutrema halophilum	2
E4MX42	Eutrema halophilum	6
V4K7U3	Eutrema salsugineum	2
V4KRQ6	Eutrema salsugineum	3
V4L357	Eutrema salsugineum	4
V4KJP9	Eutrema salsugineum	5
V4JYP7	Eutrema salsugineum	6
M7TU09	Eutypa lata	4
A0A072PMT9	Exophiala aquamarina	2
A0A072PUR4	Exophiala aquamarina	4
H6C7A6	Exophiala dermatitidis	4
A0A0D1Y4J0	Exophiala mesophila	3
A0A0D2CFN9	Exophiala oligosperma	4
A0A0D1YU00	Exophiala sideris	4
A0A0D2C7U5	Exophiala spinifera	4
A0A0D2F8Q2	Exophiala xenobiotica	4
A0A077KEU7	Fagus crenata	8
B3IX46	Felis catus	2
M3WE01	Felis catus	3
J4GLR5	Fibroporia radiculosa	4
J4HVR0	Fibroporia radiculosa	5
U3JU61	Ficedula albicollis	4
U3K442	Ficedula albicollis	5
A0A0D7A331	Fistulina hepatica	4
S8FT96	Fomitopsis pinicola	4
S8EGN3	Fomitopsis pinicola	6
A0A0D2JZR2	Fonsecaea multimorphosa	3
A0A0D2GQQ0	Fonsecaea pedrosoi	3
P93135	Fragaria ananassa	5
A0A091DL08	Fukomys damarensis	3
W9M892	Fusarium oxysporum	2
A0A0D2XGI2	Fusarium oxysporum	3
N4TZR7	Fusarium oxysporum	4
K3V8E2	Fusarium pseudograminearum	3
D1GFD0	Gadus morhua	2
J3NFL5	Gaeumannomyces graminis	4
M2X4Q0	Galdieria sulphuraria	3
M2VV38	Galdieria sulphuraria	4
A0A067SQ42	Galerina marginata	2
A0A067SY19	Galerina marginata	5
P0CG62	Gallus gallus	4	Ubl
V5W4M0	Ganoderma lucidum	4
V5W5W7	Ganoderma lucidum	5
G3QA53	Gasterosteus aculeatus	5
G3QA52	Gasterosteus aculeatus	8
S8DZK7	Genlisea aurea	2
P59669	Geodia cydonium	6
S0E6L1	Gibberella fujikuroi	4
W7LJT8	Gibberella moniliformis	4
O74295	Gibberella pulicaris	4
A0A016PSC2	Gibberella zeae	3
H0EIL9	Glarea lozoyensis	4
A2AXC5	Globodera pallida	2
S7RSG0	Gloeophyllum trabeum	5
S7QMQ7	Gloeophyllum trabeum	6
D3TMY6	Glossina morsitans	3
C6SXX2	Glycine max	2
I1LYE5	Glycine max	3
P69325	Glycine max	4
I1LYE4	Glycine max	5
I1M077	Glycine max	6
I1KLN6	Glycine max	7
A0A0B2SQE9	Glycine soja	2
A0A0B2SUX0	Glycine soja	3
A0A0B2P052	Glycine soja	4
A0A0B2Q868	Glycine soja	5
A0A0B2PKQ9	Glycine soja	6
A0A0B2PQU2	Glycine soja	7
A0A0B2SIW9	Glycine soja	8
G3R054	Gorilla gorilla	2
P0CG67	Gorilla gorilla	3
G3QG34	Gorilla gorilla	5
P0CG66	Gorilla gorilla	8
A0A0B0N165	Gossypium arboreum	2
Q6UA12	Gossypium barbadense	3
B2Z6R9	Gossypium hirsutum	4
A0A0D2T0K8	Gossypium raimondii	2
A0A0D2NTX7	Gossypium raimondii	3
A0A0D2QX00	Gossypium raimondii	4
A0A0D2M8C6	Gossypium raimondii	5
A0A0D2R2L3	Gossypium raimondii	6
A0A0D2U0U6	Gossypium raimondii	7
Q39926	Gracilaria gracilis	6
Q52TE6	Gracilariopsis lemaneiformis	6
A0A023B4I2	Gregarina niphandrodes	3
L1IBA9	Guillardia theta	2
L1J9S2	Guillardia theta	3
D0EUY5	Guzmania wittmackii	6
W6NE22	Haemonchus contortus	2
U6P2K7	Haemonchus contortus	6
U6P8E4	Haemonchus contortus	8
A0A074STR6	Hammondia hammondi	4
H6UWQ3	Hansenula anomala	5
E2C7P1	Harpegnathos saltator	3
E2BI20	Harpegnathos saltator	9
A0A0C2YGH3	Hebeloma cylindrosporum	5
Q6LAB7	Helianthus annuus	4
Q42397	Helianthus annuus	6
T1EMG7	Helobdella robusta	2
T1FVF6	Helobdella robusta	11
W4K5Q8	Heterobasidion irregulare	5
Q84LN3	Hevea brasiliensis	3
Q9SNZ1	Hevea brasiliensis	5
G8FSY3	Hippoglossus hippoglossus	2
O15205	Homo sapiens	2	ubiquitin-like
P0CG47	Homo sapiens	3	UBB
Q96C32	Homo sapiens	4	UBC
L8B196	Homo sapiens	7	UBC
A8K674	Homo sapiens	8	UBC
P0CG48	Homo sapiens	9	UBC
F2CYA6	Hordeum vulgare	2
F2CZE8	Hordeum vulgare	3
F2CT07	Hordeum vulgare	4
F2D9N5	Hordeum vulgare	5
F2D075	Hordeum vulgare	6
M4BNZ7	Hyaloperonospora arabidopsidis	9
A0A068XMW6	Hymenolepis microstoma	2
A0A0D2NCY9	Hypholoma sublateritium	2
A0A0D2PCB3	Hypholoma sublateritium	3
A0A0D2PKY7	Hypholoma sublateritium	6
G9NY23	Hypocrea atroviridis	3
G0RNS8	Hypocrea jecorina	4
G9MPX6	Hypocrea virens	4
G0QV24	Ichthyophthirius multifiliis	4
E3TFV5	Ictalurus punctatus	2
X5IDB1	Ipomoea nil	4
V5I3A6	Ixodes ricinus	3
B7Q5Q7	Ixodes scapularis	8
A0A067PT81	Jaapia argillacea	4
A0A067Q9S2	Jaapia argillacea	6
A0A067JHG1	Jatropha curcas	2
A0A067KV44	Jatropha curcas	4
A0A067JDH5	Jatropha curcas	5
A0A067LEC5	Jatropha curcas	6
A0A097A5E2	Kalanchoe fedtschenkoi	6
A7YXY1	Karlodinium veneficum	7
H2AZX8	Kazachstania africana	3
J7S320	Kazachstania naganishii	2
P0CG75	Kluyveromyces lactis	5
A0A090BLA3	Kluyveromyces marxianus	4
W0T675	Kluyveromyces marxianus	5
C4R8V1	Komagataella pastoris	4
F2QY94	Komagataella pastoris	5
W6MRE5	Kuraishia capsulata	3
A0A0C9XAB7	Laccaria amethystina	3
A0A0C9WVZ4	Laccaria amethystina	4
B0CQN3	Laccaria bicolor	4
B0D8E3	Laccaria bicolor	5
A0A0C7N543	Lachancea lanzarotensis	3
C5DHN8	Lachancea thermotolerans	4
M3XHQ3	Latimeria chalumnae	2
A0A0D9XKJ5	Leersia perrieri	3
A0A0D9XKJ6	Leersia perrieri	4
A4HPM0	Leishmania braziliensis	13
A4HFB9	Leishmania braziliensis	14
E9AHX6	Leishmania infantum	9
Q4Q165	Leishmania major	11
C1BS08	Lepeophtheirus salmonis	3
E5A9J5	Leptosphaeria maculans	4
A0A068RUC5	Lichtheimia corymbifera	4
Q9SEK7	Lilium longiflorum	2
J0DRX8	Loa loa	4
J0M9I5	Loa loa	5
A5E0B0	Lodderomyces elongisporus	4
V4AG44	Lottia gigantea	3
V4BTT6	Lottia gigantea	5
V4A5H8	Lottia gigantea	7
I3S299	Lotus japonicus	2
A0S044	Lotus japonicus	5
G3TLH5	Loxodonta africana	2
G3UBK1	Loxodonta africana	4
G3ULD2	Loxodonta africana	5
A0A0A9XGW7	Lygus hesperus	2
A0A0A9WPC9	Lygus hesperus	3
Q56FJ8	Lysiphlebus testaceipes	7
G7P3V4	Macaca fascicularis	2
I7G2R7	Macaca fascicularis	3
F7E5Z6	Macaca mulatta	2
F6W348	Macaca mulatta	3
F7GP11	Macaca mulatta	6
K2S8T2	Macrophomina phaseolina	4
O59964	Magnaporthe grisea	5
G4MY63	Magnaporthe oryzae	4
A0A0C4DZA5	Magnaporthiopsis poae	4
A8PW74	Malassezia globosa	2
A0A097BTZ4	Mangifera indica	3
K1X0M5	Marssonina brunnea	2
K1WRT7	Marssonina brunnea	4
B7FLY7	Medicago truncatula	2
A0A072UL69	Medicago truncatula	3
A0A072TMK5	Medicago truncatula	4
A0A072TT81	Medicago truncatula	5
A0A072TY05	Medicago truncatula	6
G7JDX2	Medicago truncatula	7
A0A072UMK2	Medicago truncatula	11
T1H705	Megaselia scalaris	3
F4RPA8	Melampsora larici-populina	7
A0A077R7K9	Melanopsichium pennsylvanicum	4
G1NR52	Meleagris gallopavo	2
F1SY21	Mesembryanthemum crystallinum	7
E9DYE5	Metarhizium acridum	4
A0A0B2X8G4	Metarhizium album	4
A0A0D9P6Z1	Metarhizium anisopliae	4
A0A0B4ID10	Metarhizium guizhouense	4
A0A0A1V6E6	Metarhizium robertsii	4
A5DG43	Meyerozyma guilliermondii	6
C1N1Q7	Micromonas pusilla	5
C1FFU3	Micromonas sp.	5
U3EQ35	Micrurus fulvius	5
E2LWP9	Moniliophthora perniciosa	2
V2WVS7	Moniliophthora roreri	2
V2XGP1	Moniliophthora roreri	4
V2XX94	Moniliophthora roreri	5
Q3ZJA1	Monocercomonoides sp.	3
H9H875	Monodelphis domestica	2	Ubiquitin-like
F7E910	Monodelphis domestica	3	UBB
F7GBV5	Monodelphis domestica	7	UBC
A0A0D2KPW6	Monoraphidium neglectum	4
A0A0D2MLH4	Monoraphidium neglectum	5
A9UVC7	Monosiga brevicollis	2
W9QEX4	Morus notabilis	2
A0A0C9N7A5	Mucor ambiguus	3
P63072	Mus musculus	2	Ubiquitin-like
Q3TH47	Mus musculus	3	UBC
P0CG49	Mus musculus	4	UBB
Q922Z8	Mus musculus	7	UBC
Q8VC46	Mus musculus	8	UBC
P0CG50	Mus musculus	9	UBC
M0RLR1	Musa acuminata	2
M0SUK5	Musa acuminata	3
Q2UZT5	Musa acuminata	5
Q2UZT4	Musa acuminata	7
M3YFD0	Mustela putorius	4
S7PJ17	Myotis brandtii	2
G1QD69	Myotis lucifugus	2
G1QBA9	Myotis lucifugus	4
D2V460	Naegleria gruberi	2
D2VMK5	Naegleria gruberi	3
D2V6G7	Naegleria gruberi	4
K7JAJ3	Nasonia vitripennis	12
G0VDL3	Naumovozyma castellii	5
G0WAJ5	Naumovozyma dairenensis	3
W2TBT9	Necator americanus	3
C7YM09	Nectria haematococca	4
A7SV54	Nematostella vectensis	3
A7SUP6	Nematostella vectensis	7
A1CWT2	Neosartorya fischeri	4
B0Y6M2	Neosartorya fumigata	4
F0VPK9	Neospora caninum	7
A0A076KUP8	Nephila pilipes	4
P0CG70	Neurospora crassa	4
F8MV46	Neurospora tetrasperma	4
P0CG85	Nicotiana sylvestris	6
O49905	Nicotiana tabacum	4
O49907	Nicotiana tabacum	5
A1X1E5	Noccaea caerulescens	5
A7WQ35	Noctiluca scintillans	4
G1QXE2	Nomascus leucogenys	2
G1RIK9	Nomascus leucogenys	3
G1QQ52	Nomascus leucogenys	4
W1Q8J4	Ogataea parapolymorpha	10
A0A0C3H1B0	Oidiodendron maius	4
E4Y3C3	Oikopleura dioica	3
Q944F7	Olea europaea	4
Q944F6	Olea europaea	6
A0A044RTB1	Onchocerca volvulus	2
A0A044RU88	Onchocerca volvulus	4
A0A044SZM3	Onchocerca volvulus	5
A0A060ZHX0	Oncorhynchus mykiss	2
Q90ZQ6	Oncorhynchus mykiss	4
T5AFJ8	Ophiocordyceps sinensis	4
A0A074ZD74	Opisthorchis viverrini	2
A0A075ABW4	Opisthorchis viverrini	6
E0D5D4	Oplegnathus fasciatus	2
I3KYJ1	Oreochromis niloticus	2
A6NA05	Ornithodoros parkeri	2
F6WF43	Ornithorhynchus anatinus	2
F7A8N1	Ornithorhynchus anatinus	4
F7G4U0	Ornithorhynchus anatinus	5
G1SF46	Oryctolagus cuniculus	3
A0A0D3HEP1	Oryza barthii	3
J3MGB8	Oryza brachyantha	2
J3M8P0	Oryza brachyantha	4
J3M1M6	Oryza brachyantha	5
J3L9T7	Oryza brachyantha	6
I1NQ11	Oryza glaberrima	2
I1PQ50	Oryza glaberrima	3
I1PX22	Oryza glaberrima	5
A0A0E0ARP4	Oryza glumipatula	2
A0A0E0EYV0	Oryza meridionalis	4
A0A0E0ITY3	Oryza nivara	3
A0A0E0M8Q0	Oryza punctata	2
A0A0E0M8Q1	Oryza punctata	3
A0A0E0MZV2	Oryza rufipogon	2
A0A0E0R0C2	Oryza rufipogon	3
P0C030	Oryza sativa	2
A2Z8I2	Oryza sativa	3
Q58G87	Oryza sativa	5
B8AI68	Oryza sativa	6
B8B1H0	Oryza sativa	7
H2LSA2	Oryzias latipes	2
H2L6M8	Oryzias latipes	3
H2M983	Oryzias latipes	8
C1BM21	Osmerus mordax	2
J9Q7E3	Ostrea edulis	2
A4S5I2	Ostreococcus lucimarinus	5
A0A090MCP0	Ostreococcus tauri	4
H0XJL7	Otolemur garnettii	2
M1RFN1	Ovis ammon	2
W5P2Q8	Ovis aries	3
P0CG55	Ovis aries	4
W5Q9W5	Ovis aries	7
J9HPV1	Oxytricha trifallax	3
J9HL68	Oxytricha trifallax	4
J9IKU9	Oxytricha trifallax	5
G2HEB4	Pan troglodytes	2
P0CG65	Pan troglodytes	3
G2HI28	Pan troglodytes	5
P0CG64	Pan troglodytes	10
A0A060IGT8	Panax ginseng	2
G3CFQ4	Panicum virgatum	4
G3CFQ5	Panicum virgatum	6
A0A069DWK5	Panstrongylus megistus	11
G8H6H0	Papaver somniferum	3
I4DM04	Papilio polytes	8
I4DIP0	Papilio xuthus	4
A0A096P2D1	Papio anubis	2
A0A096N5X5	Papio anubis	6
C0S533	Paracoccidioides brasiliensis	4
C1H8A3	Paracoccidioides lutzii	4
D0FZQ9	Paralichthys olivaceus	2
A0C654	Paramecium tetraurelia	2
A0CAI2	Paramecium tetraurelia	5
A0DBT4	Paramecium tetraurelia	8
A0A0B7MN52	Parasitella parasitica	2
A0A0C9TVZ6	Paxillus involutus	2
A0A0C9TZ58	Paxillus involutus	4
A0A0D0DJV6	Paxillus rubicundulus	3
E0VZ82	Pediculus humanus	11
K7F5N0	Pelodiscus sinensis	5
Q00IB5	Pelophylax nigromaculatus	4
B6HRI1	Penicillium chrysogenum	4
K9GCQ7	Penicillium digitatum	3
K9GIV9	Penicillium digitatum	4
A0A0A2IX79	Penicillium expansum	6
A0A0A2KRX1	Penicillium italicum	4
B6QPW7	Penicillium marneffei	4
S7ZEC9	Penicillium oxalicum	4
W6QGC8	Penicillium roqueforti	4
C5KJL9	Perkinsus marinus	2
C5LHM1	Perkinsus marinus	3
C5LD05	Perkinsus marinus	6
W3WNC7	Pestalotiopsis fici	4
P0CH04	Petroselinum crispum	6
B7FZS1	Phaeodactylum tricornutum	5
Q0UNJ7	Phaeosphaeria nodorum	3
K5UVQ3	Phanerochaete carnosa	4
Q01867	Phanerochaete chrysosporium	5
V7BW88	Phaseolus vulgaris	2
T2DMT4	Phaseolus vulgaris	3
V7CB45	Phaseolus vulgaris	4
P93501	Phaseolus vulgaris	5
V7CC69	Phaseolus vulgaris	6
A0A0C3SFG3	Phlebiopsis gigantea	4
A0A0C3SC27	Phlebiopsis gigantea	5
Q966Q7	Physarum polycephalum	3
Q966Q5	Physarum polycephalum	4
A9SPC5	Physcomitrella patens	2
A9RMP7	Physcomitrella patens	3
A9RMP9	Physcomitrella patens	4
A9TGV0	Physcomitrella patens	5
A9T6V8	Physcomitrella patens	6
A9S3Y6	Physcomitrella patens	7
W6L720	Phytomonas sp.	2
D0NXH1	Phytophthora infestans	2
P22589	Phytophthora infestans	3
D0NTZ3	Phytophthora infestans	4
A0A080ZZG9	Phytophthora parasitica	2
H3G8I0	Phytophthora ramorum	3
H3G9R0	Phytophthora ramorum	5
G4YZ71	Phytophthora sojae	3
G4YSQ9	Phytophthora sojae	4
Q7FPA4	Picea abies	3
B8LK71	Picea sitchensis	2
A9NQL4	Picea sitchensis	3
C0PSZ6	Picea sitchensis	6
G8YM79	Pichia sorbitophila	4
A0A093GGT8	Picoides pubescens	3
X5BIU2	Picrorhiza kurrooa	2
A0A0C3FG75	Piloderma croceum	3
A0A0C3B5M3	Piloderma croceum	4
A0A0C3FMT1	Piloderma croceum	5
Q41067	Pinus sylvestris	10
C0L941	Piriformospora indica	3
A0A0C9YLG9	Pisolithus microcarpus	3
A0A0C9Z3Z6	Pisolithus microcarpus	5
A0A0C3NCR0	Pisolithus tinctorius	4
P69322	Pisum sativum	5
Q39257	Pisum sativum	6
Q5ZF03	Plantago major	3
Q5ZF02	Plantago major	4
A0A077X7J2	Plasmodium berghei	3
A0A077TIQ8	Plasmodium chabaudi	4
A0A024W4T4	Plasmodium falciparum	3
Q7KQK2	Plasmodium falciparum	5
W7A5N1	Plasmodium inui	4
B3LBA6	Plasmodium knowlesi	8
W7B039	Plasmodium vinckei	4
A5K0L7	Plasmodium vivax	5
A0A077Y2R2	Plasmodium yoelii	3
A0A067NWI7	Pleurotus ostreatus	3
A0A067N860	Pleurotus ostreatus	4
A0A067P413	Pleurotus ostreatus	5
M7P7U6	Pneumocystis murina	2
B2ARE2	Podospora anserina	4
A0A096LTU6	Poecilia formosa	2
A0A087YL54	Poecilia formosa	3
D3B469	Polysphondylium pallidum	2
D3BFQ9	Polysphondylium pallidum	4
D3AW18	Polysphondylium pallidum	5
D3B8W8	Polysphondylium pallidum	6
H2N9J7	Pongo abelii	2
J9JIJ3	Pongo abelii	3
P0CG60	Pongo pygmaeus	3
P0CG61	Pongo pygmaeus	10
Q6I653	Populus nigra	5
Q9M551	Populus tremula	2
A9P8E2	Populus trichocarpa	2
A9PHG1	Populus trichocarpa	3
A9PC99	Populus trichocarpa	4
A9P809	Populus trichocarpa	5
A9P7W6	Populus trichocarpa	6
B8NZA2	Postia placenta	3
H3FQQ1	Pristionchus pacificus	6
H3EB01	Pristionchus pacificus	8
M5WAU2	Prunus persica	2
M5WC21	Prunus persica	3
M5VZD4	Prunus persica	4
M5WFY7	Prunus persica	5
M5WHQ0	Prunus persica	6
X5EME8	Psetta maxima	2
M2YJB5	Pseudocercospora fijiensis	2
M2Z1W6	Pseudocercospora fijiensis	3
L8G786	Pseudogymnoascus destructans	5
A0A094A6D7	Pseudogymnoascus pannorum	4
A0A093XRD9	Pseudogymnoascus pannorum	5
Q5MDN8	Pseudotsuga menziesii	3
M9LTR1	Pseudozyma antarctica	4
A0A061H7H9	Pseudozyma flocculosa	4
R9NWX1	Pseudozyma hubeiensis	4
L5KTJ5	Pteropus alecto	5
E3KQW1	Puccinia graminis	8
A0A0C4FEB6	Puccinia triticina	2
A0A0C4ELW1	Puccinia triticina	4
A0A060SSV8	Pycnoporus cinnabarinus	2
E3S709	Pyrenophora teres	3
B2VWC9	Pyrenophora tritici-repentis	3
U4KUJ9	Pyronema omphalodes	4
Q09GF1	Pyropia yezoensis	6
Q09GF0	Pyropia yezoensis	7
Q921A3	Rattus norvegicus	2
P0CG51	Rattus norvegicus	4
Q63429	Rattus norvegicus	10
X6LBH5	Reticulomyxa filosa	2
X6LM54	Reticulomyxa filosa	3
X6MMQ8	Reticulomyxa filosa	5
A0A0D2I713	Rhinocladiella mackenziei	4
A0A074S901	Rhizoctonia solani	4
A0A074S5X3	Rhizoctonia solani	5
A0A015J3Z5	Rhizophagus irregularis	2
A0A015JZ71	Rhizophagus irregularis	3
A0A015J3G3	Rhizophagus irregularis	4
A0A015I0A8	Rhizophagus irregularis	5
A0A015JTA0	Rhizophagus irregularis	6
I1CEZ4	Rhizopus delemar	3
I1C6D0	Rhizopus delemar	4
A0A0A1MYH3	Rhizopus microsporus	2
T1I7H5	Rhodnius prolixus	4
A0A061AVJ3	Rhodosporidium toruloides	3
B9RI09	Ricinus communis	2
H0GXW9	Saccharomyces cerevisiae	2	UBI4
A0A0D4U4G3	Saccharomyces cerevisiae	3	UBI4
A0A0D4TH90	Saccharomyces cerevisiae	4	UBI4
P0CG63	Saccharomyces cerevisiae	5	UBI4
A0A0D4TM53	Saccharomyces cerevisiae	6	UBI4
A0A059PZS1	Saccharum hybrid	4
A0A059Q0K4	Saccharum hybrid	5
Q9ZSW0	Saccharum officinarum	4
Q9ZSV9	Saccharum officinarum	5
B5X6X4	Salmo salar	2
B5DGL7	Salmo salar	3
B5X0Z7	Salmo salar	4
B5XH27	Salmo salar	5
C0H7X2	Salmo salar	6
F2U805	Salpingoeca rosetta	3
A0A067CGU0	Saprolegnia parasitica	2
A0A084FZ01	Scedosporium apiospermum	4
A3LZJ4	Scheffersomyces stipitis	4
C1LCJ9	Schistosoma japonicum	2
C1L938	Schistosoma japonicum	3
C1L934	Schistosoma japonicum	4
C1L935	Schistosoma japonicum	5
C1L937	Schistosoma japonicum	6
G4V9Z0	Schistosoma mansoni	2
G4VCP4	Schistosoma mansoni	5
D8PK80	Schizophyllum commune	4
B6JVN7	Schizosaccharomyces japonicus	5
S9Q2H3	Schizosaccharomyces octosporus	3
P0CG72	Schizosaccharomyces pombe	5	UBI4
O74819	Schizosaccharomyces pombe	8	UBI4
D8WX17	Sciaenops ocellatus	2
A0A0C3DJ18	Scleroderma citrinum	3
A0A0C2ZDV2	Scleroderma citrinum	4
W9CRE5	Sclerotinia borealis	4
A7E4E9	Sclerotinia sclerotiorum	4
D8TBP0	Selaginella moellendorffii	3
D8S9W3	Selaginella moellendorffii	4
D8RZG9	Selaginella moellendorffii	5
D8RS28	Selaginella moellendorffii	6
D8R1K6	Selaginella moellendorffii	7
D8QSE0	Selaginella moellendorffii	9
A0A0C2XRW9	Serendipita vermifera	2
A0A0C2W6G4	Serendipita vermifera	3
F8NQ40	Serpula lacrymans	4
F8NSK9	Serpula lacrymans	5
K3XZR2	Setaria italica	2
K3XLM5	Setaria italica	3
K3XYG0	Setaria italica	4
K3XXB1	Setaria italica	5
K3YR52	Setaria italica	6
K3YRH4	Setaria italica	7
R0J4L3	Setosphaeria turcica	4
K4BHU1	Solanum lycopersicum	2
K4D4H7	Solanum lycopersicum	3
K4BDY5	Solanum lycopersicum	4
K4CH96	Solanum lycopersicum	6
K4D4I0	Solanum lycopersicum	7
M1ASG4	Solanum tuberosum	2
M1APA4	Solanum tuberosum	5
M1DHJ4	Solanum tuberosum	6
M0ZXL4	Solanum tuberosum	7
F7W538	Sordaria macrospora	3
C5XCV9	Sorghum bicolor	2
C5WYH3	Sorghum bicolor	3
C5XG97	Sorghum bicolor	4
C5WP29	Sorghum bicolor	5
C5Y0G2	Sorghum bicolor	6
A0A024CHU0	Sparus aurata	4
G3ARX8	Spathaspora passalidarum	3
I3N8N8	Spermophilus tridecemlineatus	2
M3D599	Sphaerulina musiva	4
Q9XFL0	Sporobolus stapfianus	5
A0A0C2ITD0	Sporothrix brasiliensis	4
U7Q4W0	Sporothrix schenckii	2
U7Q1Q9	Sporothrix schenckii	4
T1IX07	Strigamia maritima	2
T1IX06	Strigamia maritima	4
W4Z062	Strongylocentrotus purpuratus	4
A0A090LKS8	Strongyloides ratti	8
A0A078A4M5	Stylonychia lemnae	3
A0A077ZMC7	Stylonychia lemnae	4
M1RYL5	Stylophora pistillata	6
Q9TY13	Suberites domuncula	4
O96939	Suberites domuncula	5
A0A0C9ZGE7	Suillus luteus	3
A0A0D0A2K2	Suillus luteus	4
B2LUG8	Sus scrofa	2
A4US66	Sus scrofa	3
P0CG68	Sus scrofa	7
B5G2P6	Taeniopygia guttata	2
B5G2N6	Taeniopygia guttata	3
B5G2N7	Taeniopygia guttata	4
B5G2P2	Taeniopygia guttata	5
H2UK34	Takifugu rubripes	2
A0A093VEL8	Talaromyces marneffei	3
B8LXH8	Talaromyces stipitatus	4
Q27195	Tetrahymena pyriformis	3
Q27194	Tetrahymena pyriformis	4
P0CG82	Tetrahymena pyriformis	5
I7M124	Tetrahymena thermophila	2
I7M208	Tetrahymena thermophila	3
I7LVH7	Tetrahymena thermophila	4
I7LVH8	Tetrahymena thermophila	5
I7M8I7	Tetrahymena thermophila	7
O00945	Tetrahymena vorax	2
T1K096	Tetranychus urticae	4
H3DEM0	Tetraodon nigroviridis	2
I2H6L2	Tetrapisispora blattae	3
G8BZM7	Tetrapisispora phaffii	2
K0SPB7	Thalassiosira oceanica	2
K0TQG2	Thalassiosira oceanica	5
M5BSU7	Thanatephorus cucumeris	5
Q4UHQ9	Theileria annulata	2
Q2VA70	Theileria lestoquardi	2
J4C7J8	Theileria orientalis	2
Q4N7U9	Theileria parva	2
A0A0C2JX55	Thelohanellus kitauei	2
A0A0C2J8A5	Thelohanellus kitauei	5
A0A061DJK8	Theobroma cacao	2
A0A061GGR6	Theobroma cacao	3
A0A061EM20	Theobroma cacao	4
A0A061ESJ1	Theobroma cacao	5
A0A061DLD6	Theobroma cacao	6
G2QHM8	Thielavia heterothallica	4
G2QQX4	Thielavia terrestris	4
A0A0A1T8T0	Torrubiella hemipterigena	4
A0A0B2W1I2	Toxocara canis	3
A0A0B2V0G7	Toxocara canis	5
A0A0B2W2A1	Toxocara canis	8
V5AYC1	Toxoplasma gondii	3
S7V1T9	Toxoplasma gondii	4
S8EUC5	Toxoplasma gondii	8
D6WQT5	Tribolium castaneum	9
E5RYR0	Trichinella spiralis	2
E5RYP4	Trichinella spiralis	3
A0A024S908	Trichoderma reesei	4
A2DUU0	Trichomonas vaginalis	2
A2F9J2	Trichomonas vaginalis	3
F2PSX4	Trichophyton equinum	3
A0A022UD82	Trichophyton interdigitale	3
Q9Y736	Trichophyton mentagrophytes	2
A0A022TXX3	Trichophyton rubrum	3
A0A022Y317	Trichophyton soudanense	3
F2S352	Trichophyton tonsurans	3
B3S5X7	Trichoplax adhaerens	5
B3SDJ1	Trichoplax adhaerens	6
J5SNQ9	Trichosporon asahii	3
K1VJU6	Trichosporon asahii	4
A0A085M187	Trichuris suis	10
A0A077ZCM7	Trichuris trichiura	9
Q84SA9	Tripolium pannonicum	3
A0A077RTL9	Triticum aestivum	2
A0A077RQ18	Triticum aestivum	3
W4ZN25	Triticum aestivum	4
M7Y7C7	Triticum urartu	2
M8AJB6	Triticum urartu	3
M7ZGS1	Triticum urartu	4
M8AXM0	Triticum urartu	5
M7Z4Q9	Triticum urartu	7
Q383T7	Trypanosoma brucei	9
G0V1P8	Trypanosoma congolense	13
G0UCL6	Trypanosoma vivax	3
Q9C1I8	Tuber borchii	4
D5GH69	Tuber melanosporum	4
A0A0C3PT71	Tulasnella calospora	3
A0A0C3QRE6	Tulasnella calospora	4
R9QB93	Tupaia belangeri	2
L8Y945	Tupaia chinensis	2
C4JDW7	Uncinocarpus reesii	4
K7ZUY1	uncultured eukaryote	4
A0A063BRZ2	Ustilaginoidea virens	4
A0A0D1E594	Ustilago maydis	6
A7TNK8	Vanderwaltozyma polyspora	7
G2X5U0	Verticillium dahliae	3
Q9ZRW9	Vicia faba	3
A5BPR1	Vitis vinifera	2
F6H5Z2	Vitis vinifera	5
A5AEI5	Vitis vinifera	6
A5B3U2	Vitis vinifera	7
F6H5Z7	Vitis vinifera	12
V5M0R3	Volvariella volvacea	4
D8UEE9	Volvox carteri	2
D8U995	Volvox carteri	3
D8U474	Volvox carteri	4
Q41646	Volvox carteri	5
R9A9C1	Wallemia ichthyophaga	8
I4Y5E2	Wallemia sebi	10
K0KGY1	Wickerhamomyces ciferrii	5
A0A0C9QPL0	Wollemia nobilis	2
A0JMV0	Xenopus laevis	4
Q7ZXG5	Xenopus laevis	5
Q7SY79	Xenopus laevis	8
F6VNK4	Xenopus tropicalis	3	ubb
B4F6X7	Xenopus tropicalis	7	ubc
Q6GL58	Xenopus tropicalis	8	ubc
M4B0Y9	Xiphophorus maculatus	2
Q6C5D4	Yarrowia lipolytica	6
A0A096PYV4	Zea mays	2
A0A096SVF2	Zea mays	3
B6SJU5	Zea mays	4
Q41751	Zea mays	5
K7V708	Zea mays	6
A0A096TMR2	Zea mays	7
A0A067QUA6	Zootermopsis nevadensis	2
A0A067QVQ6	Zootermopsis nevadensis	3
W0VEX6	Zygosaccharomyces bailii	4
W0VVZ7	Zygosaccharomyces bailii	8
C5DZW9	Zygosaccharomyces rouxii	6
F9X589	Zymoseptoria tritici	3

## Sheet: Table S1 - Model Organisms
Species	Gene Name	Systematic ID	Uniprot ID	PolyUb repeat number (gene/transcript)
H. sapiens	UBB	ENSG00000170315	P0CG47	3
H. sapiens	UBC	ENSG00000150991	P0CG48	4,6,7,8,9,11
M. musculus	Ubb	MGI:98888	P0CG49	4
M. musculus	Ubc	MGI:98889	P0CG50	3,7,8,9
G. gallus	Ubl	ENSGALG00000004509	P0CG62	4
X. tropicalis	Ubb	ENSXETG00000027498	F6VNK4	3
X. tropicalis	Ubc	XB-GENE-6066017	Q6GL58	8
D. rerio	Ubc	ZDB-GENE-061110-88	A0JPF1	3,6,7
C.elegans	Ubq-1	F25B5.4/WBGene00006727	P0CG71	7,11
D. melanogaster	Ubi-p63E	FBgn0003943 / CG11624	P0CG69	7,10,14
D. melanogaster	Ubi-p5E	FBgn0086558 / CG32744	Q9W418	4
S. cerevisiae	UBI4	YLL039C	P0CG63	2,3,4,5,6
S.pombe	ubi4	SPBC337.08c	P0CG72	5,8
