# Supplementary material for: Variable repeats in the eukaryotic polyubiquitin gene ubi4 modulate proteostasis and stress survival
Source: Nat Commun. 2017 Aug 30;8:397. doi: 10.1038/s41467-017-00533-4 (PMC5577197; doi:10.1038/s41467-017-00533-4)
Supplement: Supplementary file 3 — Supplementary Data 2 [file 41467_2017_533_MOESM3_ESM.xlsx]

## Sheet: Table S2 - Strains used
Y code	Industry	Reference	UBI4 repeat number
Y129	ale	Steensels et al., 2014	2,5,6
Y431	cocoa	Gallone et al., 2016	5
Y737	cocoa	Gallone et al., 2016	5
Y745	cocoa	Gallone et al., 2016	5
Y2	ale	Steensels et al., 2014	4
Y3	ale	Gallone et al., 2016	6
Y4	ale	Steensels et al., 2014	4
Y128	ale	Gallone et al., 2016	4
Y154	ale	Steensels et al., 2014	2,?
Y189	ale	Gallone et al., 2016	2,5
Y190	ale	Steensels et al., 2014	2,5
Y192	ale	Steensels et al., 2014	4
Y196	ale	Steensels et al., 2014	4,5
Y197	ale	Steensels et al., 2014	5
Y203	ale	Steensels et al., 2014	4
Y216	ale	Steensels et al., 2014	4
Y219	ale	Steensels et al., 2014	3
Y221	ale	Steensels et al., 2014	2,5
Y244	ale	Gallone et al., 2016	5
Y327	ale	Steensels et al., 2014	4
Y329	ale	Steensels et al., 2014	5
Y344	ale	Steensels et al., 2014	5
Y347	ale	Steensels et al., 2014	5
Y348	ale	Gallone et al., 2016	5
Y349	ale	Gallone et al., 2016	5,6
Y352	ale	Gallone et al., 2016	5
Y355	ale	Steensels et al., 2014	5
Y360	ale	Steensels et al., 2014	2,4,5,6
Y361	ale	Steensels et al., 2014	2,?
Y375	ale	Steensels et al., 2014	5
Y461	ale	Gallone et al., 2016	5
Y469	ale	Steensels et al., 2014	4
Y486	ale	Steensels et al., 2014	2,?
Y489	ale	Steensels et al., 2014	4
Y490	ale	Steensels et al., 2014	4
Y536	ale	Gallone et al., 2016	4
Y537	ale	Gallone et al., 2016	4,5,6,7
Y173	Lager	Steensels et al., 2014	5
Y209	lager	Steensels et al., 2014	4
Y326	lager	Gallone et al., 2016	5
Y335	lager	Steensels et al., 2014	4
Y342	lager	Steensels et al., 2014	4
Y343	lager	Steensels et al., 2014	4
Y445	Lager	Steensels et al., 2014	4
Y446	lager	Steensels et al., 2014	4
Y20	lager	Steensels et al., 2014	4
Y24	Lager	Steensels et al., 2014	4
Y26	Lager	Steensels et al., 2014	5
Y117	wine	Gallone et al., 2016	5
Y118	wine	Steensels et al., 2014	5
Y123	wine	Steensels et al., 2014	4
Y155	wine	Steensels et al., 2014	5
Y167	wine	Steensels et al., 2014	5
Y177	wine	Steensels et al., 2014	4
Y179	wine	Steensels et al., 2014	7
Y180	wine	Gallone et al., 2016	5
Y181	wine	Steensels et al., 2014	5
Y182	wine	Gallone et al., 2016	4
Y183	wine	Steensels et al., 2014	5
Y186	wine	Steensels et al., 2014	5
Y224	wine	Gallone et al., 2016	5
Y227	wine	Gallone et al., 2016	4,5,6
Y234	wine	Steensels et al., 2014	5
Y235	wine	Gallone et al., 2016	5
Y251	wine	Steensels et al., 2014	5
Y308	wine	Steensels et al., 2014	7
Y309	wine	Gallone et al., 2016	?
Y316	wine	Steensels et al., 2014	5
Y463	wine	Steensels et al., 2014	5
Y464	wine	Gallone et al., 2016	5
Y480	wine	Steensels et al., 2014	5
Y526	wine	Steensels et al., 2014	7
Y527	wine	Steensels et al., 2014	5
Y528	wine	Steensels et al., 2014	5
Y140	sake	Gallone et al., 2016	5
Y368	sake	Gallone et al., 2016	5
Y369	sake	Steensels et al., 2014	5
Y145	spirits	Gallone et al., 2016	5
Y147	spirits	Steensels et al., 2014	5
Y149	spirits	Steensels et al., 2014	5
Y150	spirits	Steensels et al., 2014	5
Y239	spirits	Gallone et al., 2016	5
Y240	spirits	Steensels et al., 2014	5
Y241	spirits	Gallone et al., 2016	5
Y111	bio-ethanol	Gallone et al., 2016	4
Y113	Bio-ethanol	Steensels et al., 2014	5
Y114	Bio-ethanol	Gallone et al., 2016	5
Y116	Bio-ethanol	Gallone et al., 2016	4
Y242	bio-ethanol	Steensels et al., 2014	5
Y66	wild	Steensels et al., 2014	3
Y312	wild	Steensels et al., 2014	5
Y314	wild	Steensels et al., 2014	5
Y515	wild	Steensels et al., 2014	5
Y243	bakery	Gallone et al., 2016	3,4,5
Y362	bakery	Steensels et al., 2014	5
Y363	bakery	Steensels et al., 2014	3,4,5
Y365	bakery	Gallone et al., 2016	3,4,5
Y58	clinical	Steensels et al., 2014	3
Strain name	Genotype	Source
KV447	S288c Mat a (BY4741)	Fink lab
RG402	KV447 UBI4 (5 Ub tandem repeats)-HYG	This study
RG614	KV447 UBI4 (5 Ub tandem repeats)-KAN	This study
UBI4 repeat number variants
RG455	UBI4 (0 Ub)-HYG		This study
RG525	UBI4 (1 Ub)-HYG		This study
RG500	UBI4 (2 Ub tandem repeats)-HYG		This study
RG506	UBI4 (3 Ub tandem repeats)-HYG		This study
RG501	UBI4 (4 Ub tandem repeats)-HYG		This study
UBI4 mono-ubiquitin copy number variants
RG621	1 copy (UBI4 promoter + 1 Ub)-KAN		This study
YY399	RG621; 1 copy (UBI4 promoter + 1 UbK48R)-KAN		This study
RG623	1 copy (UBI4 promoter + 1 Ub)		This study
RG625	2 copies (UBI4 promoter + 1 Ub)-KAN		This study
RG710	2 copies (UBI4 promoter + 1 Ub)		This study
RG713	2 copies (UBI4 promoter + 1 Ub)		This study
RG727	3 copies (UBI4 promoter + 1 Ub)-HYG		This study
RG728	3 copies (UBI4 promoter + 1 Ub)-HYG		This study
UBI4 repeat number variants w/ GFP-based proteasome substrates
RG750	RG402 (UBI4 5 Ub repeats) [pYES2-Ub-M-GFP]		This study
RG752	RG455 (UBI4 0 Ub) [pYES2-Ub-M-GFP]		This study
RG754	RG500 (UBI4 2 Ub repeats) [pYES2-Ub-M-GFP]		This study
RG756	RG501 (UBI4 4 Ub repeats) [pYES2-Ub-M-GFP]		This study
RG758	RG506 (UBI4 3 Ub repeats) [pYES2-Ub-M-GFP]		This study
RG760	RG525 (UBI4 1Ub) [pYES2-Ub-M-GFP]		This study
RG762	RG402 (UBI4 5 Ub repeats) [pYES2-UbG76V-GFP]		This study
RG764	RG455 (UBI4 0 Ub) [pYES2-UbG76V-GFP]		This study
RG766	RG500 (UBI4 2 Ub repeats) [pYES2-UbG76V-GFP]		This study
RG768	RG501 (UBI4 4 Ub repeats) [pYES2-UbG76V-GFP]		This study
RG770	RG506 (UBI4 3 Ub repeats) [pYES2-UbG76V-GFP]		This study
RG772	RG525 (UBI4 1 Ub) [pYES2-UbG76V-GFP]		This study
