# Supplementary material for: Variable repeats in the eukaryotic polyubiquitin gene ubi4 modulate proteostasis and stress survival
Source: Nat Commun. 2017 Aug 30;8:397. doi: 10.1038/s41467-017-00533-4 (PMC5577197; doi:10.1038/s41467-017-00533-4)
Supplement: Supplementary file 4 — Supplementary Data 3 [file 41467_2017_533_MOESM4_ESM.xlsx]

## Sheet: Table S3-Primers used
Primer name	Primer sequence
Primers for UBI4 sequencing
3996-RG-TRsz-UBI4-F	CGAACTCTCCCTCCCACTTT
3997-RG-TRsz-UBI4-R	TGAAAATATTGCGAGGACTGA
Primers for UBI4 repeat variant construction
3979-RG-dTR-UBI4-HYG-F	CATAGAACACTAAATAAATTGTTCAACTGTGTTATTGTCTTTATTCATGTTGGTTTTCAATGCCATCTTTGTACAGCTTGCCT
3980-RG-dTR-UBI4-HYG-R	TACCCGGCTTCGCGAAAATAGTGAACGTCATAGTATAAGACGATTCAAAAATCCAAGCTCCGCAGAGCCGTGGCAGG
3981-RG-dTR-UBI4-F	TACTACAATACGACAAGAACTCTCGAACTCTCCCTCCCACTTTACTTTAACTAATAGATTAACTGATCAGTCCTCGCAATATTTTCATTA
3982-RG-dTR1-UBI4-F	TACTACAATACGACAAGAACTCTCGAACTCTCCCTCCCACTTTACTTTAACTAATAGATTATGCAAATTTTTGTCAAGACACTGACAGGT
3983-RG-dTR2-UBI4-F	TACTACAATACGACAAGAACTCTCGAACTCTCCCTCCCACTTTACTTTAACTAATAGATTATGCAAATTTTCGTCAAAACTCTAACAGGG
3984-RG-dTR4-UBI4-F	TACTACAATACGACAAGAACTCTCGAACTCTCCCTCCCACTTTACTTTAACTAATAGATTATGCAGATCTTTGTTAAGACTTTGACCGGT
Primers for mono-ubiquitin copy number variant construction
4375-RG-UBI4-loxP-Kan-F	CATAGAACACTAAATAAATTGTTCAACTGTGTTATTGTCTTTATTCATGTTGGTTTTCAAGCAGGTCGACAACCCTTAAT
4376-RG-UBI4-loxP-Kan-R	TACCCGGCTTCGCGAAAATAGTGAACGTCATAGTATAAGACGATTCAAAAATCCAAGCTCTGATATCACCTAATAACTTCGTATA
4377-RG-UBI4-prom-F	CATAGAACACTAAATAAATTGTTCAACTGTGTTATTGTCTTTATTCATGTTGGTTTTCAATTGTGGTCAGTATTGTTTCTAGA
4535-RG-1TR-UBI4-prom-F2	CCACTCACGCCAATATACTAACCAATTGAAATGCTCATAACCAGAATGAACAGGCCGCATGCATTCTTGTGGTCAGTATTGTTTCTAGA
4536-RG-1TR-UBI4-HYG-R2	GTATCTTGAGAGAAACTCAATAGTAATAACTGGATGCATAAAGAAAATTTCATATGAATCACTACCGCAGAGCCGTGGCAGG
Primers for mono-ubiquitin K48R mutant construction
PYY117	AAACGAACTGTGGGAAATCCTGCAAAAGTGATGAAAGTGA
PYY118	GTTCTACCATCTTCTAGTTGCCTACCGGCAAAAATCAATC
PYY119	GATTGATTTTTGCCGGTAGGCAACTAGAAGATGGTAGAAC
PYY120	TACCCGGCTTCGCGAAAATAGTGAACGTCATAGTATAAGA
PYY127	AAACGAACTGTGGGAAATCC
PYY128	CAATACGACAAGAACTCTCG
4964	TTCCAGACTTGTTCAACAGG
Primers for probe synthesis
4028-RG-UBI4-Rep5-F	ATGCAAATTTTTGTCAAGACACTGACAGGT
4029-RG-UBI4-Rep5-R	ACCACCCCTCAACCTCAAGACAAG
Real-time quantitative PCR primers
4334-RG-qPCR-ubi4-rep5-F	GGTATTCCTCCAGACCAGCAAA
4335-RG-qPCR-ubi4-rep5-R	TTGAATATTGTAGTCCGACAGCG
4533-RG-qPCR-ubi4-rep1-F2	AAGTTGAATCTTCCGATACCATC
4534-RG-qPCR-ubi4-rep1-R2	CTGCTTACCGGCAAAGATCAAT
4340-RG-qPCR-ubi1-F	TCTGTTTGCCGTAAGTGTTATGC
4341-RG-qPCR-ubi1-R	TGACCACACTTTCTCTTTCTACAGTTG
4342-RG-qPCR-ubi2-F	GGCTTCCAAATACAACTGTGACAA
4343-RG-qPCR-ubi2-R	TTGGTAGCTCTTGGTGGTAATCTG
4344-RG-qPCR-ubi3-F	TGTGGTGCTGGTGTTTTCTTG
4345-RG-qPCR-ubi3-R	GTAGACGGAATGACACTTACCACAGT
PYY144	ACATGGTCCTGCTGGAGTTC
PYY145	CTTGTACAGCTCGTCCATGC
PYY140	CTCCACCACTGCTGAAAGAGAA
PYY141	CCAAGGCGACGTAACATAGTTTT
