# Supplementary material for: Variable repeats in the eukaryotic polyubiquitin gene ubi4 modulate proteostasis and stress survival
Source: Nat Commun. 2017 Aug 30;8:397. doi: 10.1038/s41467-017-00533-4 (PMC5577197; doi:10.1038/s41467-017-00533-4)
Supplement: Supplementary file 5 — Supplementary Data 4 [file 41467_2017_533_MOESM5_ESM.xlsx]

## Sheet: Table S4 - Statistics for FigS6
Tukey multiple comparisons of means
95% family-wise confidence level
Fit: aov(formula = expression ~ Ubvariant, data = UbV_T5)
$UBvariant
	diff	lwr	upr	p adj
1-0	0.22035	-0.220408	0.661109	0.615523
2-0	0.209793	-0.230965	0.650552	0.661065
3-0	0.0667115	-0.374047	0.50747	0.996273
4-0	-0.117722	-0.558481	0.323036	0.953822
5-0	-0.0238703	-0.464629	0.416888	0.999975
2-1	-0.0105571	-0.451316	0.430201	1
3-1	-0.153639	-0.594397	0.28712	0.871877
4-1	-0.338072	-0.778831	0.102686	0.195269
5-1	-0.244221	-0.684979	0.196538	0.512647
3-2	-0.143082	-0.58384	0.297677	0.901058
4-2	-0.327515	-0.768274	0.113243	0.221275
5-2	-0.233664	-0.674422	0.207095	0.557836
4-3	-0.184434	-0.625192	0.256325	0.765432
5-3	-0.0905818	-0.53134	0.350177	0.984922
5-4	0.0938517	-0.346907	0.53461	0.982367
Tukey multiple comparisons of means
95% family-wise confidence level
Fit: aov(formula = expression ~ Ubvariant, data = UbV_T10)
$UBvariant
	diff	lwr	upr	p adj
1-0	0.0900503	-0.155593	0.335694	0.847282
2-0	0.225646	-0.0199975	0.471289	0.0825243
3-0	0.0918037	-0.15384	0.337447	0.836941
4-0	0.155252	-0.0903912	0.400895	0.375389
5-0	0.153176	-0.0924673	0.398819	0.389291
2-1	0.135595	-0.110048	0.381239	0.516554
3-1	0.00175344	-0.24389	0.247397	1
4-1	0.0652018	-0.180441	0.310845	0.954982
5-1	0.0631258	-0.182518	0.308769	0.9606
3-2	-0.133842	-0.379485	0.111801	0.529957
4-2	-0.0703937	-0.316037	0.17525	0.938704
5-2	-0.0724697	-0.318113	0.173174	0.931278
4-3	0.0634484	-0.182195	0.309092	0.959759
5-3	0.0613723	-0.184271	0.307016	0.964963
5-4	-0.00207606	-0.247719	0.243567	1
Tukey multiple comparisons of means
95% family-wise confidence level
Fit: aov(formula = expression ~ Ubvariant, data = UbV_T30)
$UBvariant
	diff	lwr	upr	p adj
1-0	0.0373775	-0.162002	0.236757	0.990009
2-0	0.11433	-0.0850496	0.313709	0.476936
3-0	0.0719251	-0.127454	0.271304	0.855502
4-0	0.057906	-0.141473	0.257285	0.935376
5-0	0.0644419	-0.134937	0.263821	0.902649
2-1	0.0769521	-0.122427	0.276331	0.818487
3-1	0.0345476	-0.164832	0.233927	0.993021
4-1	0.0205285	-0.178851	0.219908	0.999408
5-1	0.0270644	-0.172315	0.226444	0.997769
3-2	-0.0424045	-0.241784	0.156975	0.982457
4-2	-0.0564236	-0.255803	0.142956	0.941684
5-2	-0.0498877	-0.249267	0.149491	0.964744
4-3	-0.0140191	-0.213398	0.18536	0.999908
5-3	-0.00748321	-0.206862	0.191896	0.999996
5-4	0.0065359	-0.192843	0.205915	0.999998
Tukey multiple comparisons of means
95% family-wise confidence level
Fit: aov(formula = expression ~ Ubvariant, data = UbV_T60)
$UBvariant
	diff	lwr	upr	p adj
1-0	0.080345	-0.243132	0.403822	0.965815
2-0	-0.0550744	-0.378551	0.268402	0.993563
3-0	-0.101416	-0.424893	0.222061	0.913165
4-0	-0.115379	-0.438856	0.208098	0.86108
5-0	-0.142712	-0.466189	0.180765	0.725428
2-1	-0.135419	-0.458896	0.188057	0.765105
3-1	-0.181761	-0.505238	0.141716	0.498132
4-1	-0.195724	-0.519201	0.127753	0.420669
5-1	-0.223057	-0.546534	0.10042	0.288669
3-2	-0.0463413	-0.369818	0.277136	0.997122
4-2	-0.0603048	-0.383782	0.263172	0.990259
5-2	-0.0876379	-0.411115	0.235839	0.951063
4-3	-0.0139635	-0.33744	0.309513	0.999992
5-3	-0.0412965	-0.364773	0.28218	0.998334
5-4	-0.0273331	-0.35081	0.296144	0.999774
Tukey multiple comparisons of means
95% family-wise confidence level
Fit: aov(formula = expression ~ Ubvariant, data = UbM_T5)
$UBvariant
	diff	lwr	upr	p adj
1-0	0.476975	-0.0537921	1.00774	0.0929727
2-0	0.60737	0.0766025	1.13814	0.0197228
3-0	0.597969	0.0672016	1.12874	0.0221551
4-0	0.401869	-0.128898	0.932636	0.205688
5-0	0.441162	-0.0896051	0.97193	0.137462
2-1	0.130395	-0.400373	0.661162	0.967354
3-1	0.120994	-0.409774	0.651761	0.976271
4-1	-0.0751062	-0.605874	0.455661	0.997284
5-1	-0.035813	-0.56658	0.494954	0.999925
3-2	-0.0094009	-0.540168	0.521366	1
4-2	-0.205501	-0.736268	0.325267	0.8166
5-2	-0.166208	-0.696975	0.36456	0.913554
4-3	-0.1961	-0.726867	0.334667	0.843156
5-3	-0.156807	-0.687574	0.373961	0.930901
5-4	0.0392933	-0.491474	0.570061	0.999882
Tukey multiple comparisons of means
95% family-wise confidence level
Fit: aov(formula = expression ~ Ubvariant, data = UbM_T10)
$UBvariant
	diff	lwr	upr	p adj
1-0	0.188879	-0.363331	0.741089	0.88025
2-0	0.241631	-0.310579	0.793841	0.731913
3-0	0.193262	-0.358949	0.745472	0.870045
4-0	0.412694	-0.139516	0.964905	0.216445
5-0	0.323529	-0.228681	0.87574	0.45443
2-1	0.0527522	-0.499458	0.604962	0.999589
3-1	0.00438263	-0.547828	0.556593	1
4-1	0.223815	-0.328395	0.776026	0.787538
5-1	0.13465	-0.41756	0.686861	0.968369
3-2	-0.0483695	-0.60058	0.503841	0.999731
4-2	0.171063	-0.381147	0.723274	0.917032
5-2	0.0818982	-0.470312	0.634108	0.996612
4-3	0.219433	-0.332778	0.771643	0.800478
5-3	0.130268	-0.421942	0.682478	0.972515
5-4	-0.089165	-0.641375	0.463045	0.994961
Tukey multiple comparisons of means
95% family-wise confidence level
Fit: aov(formula = expression ~ Ubvariant, data = UbM_T30)
$UBvariant
	diff	lwr	upr	p adj
1-0	0.0491982	-0.320093	0.418489	0.997959
2-0	0.155081	-0.214209	0.524372	0.762862
3-0	0.111868	-0.257423	0.481159	0.92385
4-0	0.0812334	-0.288057	0.450524	0.97967
5-0	0.059479	-0.309812	0.42877	0.99502
2-1	0.105883	-0.263408	0.475174	0.938576
3-1	0.0626697	-0.306621	0.43196	0.993659
4-1	0.0320352	-0.337255	0.401326	0.999743
5-1	0.0102807	-0.35901	0.379572	0.999999
3-2	-0.0432133	-0.412504	0.326077	0.998902
4-2	-0.0738478	-0.443138	0.295443	0.986648
5-2	-0.0956022	-0.464893	0.273689	0.95938
4-3	-0.0306345	-0.399925	0.338656	0.999794
5-3	-0.0523889	-0.42168	0.316902	0.997252
5-4	-0.0217545	-0.391045	0.347536	0.999962
Tukey multiple comparisons of means
95% family-wise confidence level
Fit: aov(formula = expression ~ Ubvariant, data = UbM_T60)
$UBvariant
	diff	lwr	upr	p adj
1-0	-0.00596406	-0.240818	0.22889	0.999999
2-0	0.0773449	-0.157509	0.312199	0.895653
3-0	0.0433181	-0.191536	0.278172	0.990719
4-0	0.212799	-0.0220545	0.447653	0.0889435
5-0	0.0399384	-0.194915	0.274792	0.993598
2-1	0.083309	-0.151545	0.318163	0.863728
3-1	0.0492821	-0.185572	0.284136	0.983466
4-1	0.218763	-0.0160905	0.453617	0.0763397
5-1	0.0459025	-0.188951	0.280756	0.987946
3-2	-0.0340269	-0.268881	0.200827	0.996965
4-2	0.135454	-0.0993995	0.370308	0.470872
5-2	-0.0374065	-0.27226	0.197447	0.995272
4-3	0.169481	-0.0653726	0.404335	0.246703
5-3	-0.00337964	-0.238233	0.231474	1
5-4	-0.172861	-0.407714	0.0619929	0.229398
Partial
	diff	lwr	upr	p adj
UbV:0-UbM:0	0.0744465	-0.126076	0.274969	0.985321
UbM:1-UbM:0	0.177272	-0.0232509	0.377795	0.13918
UbV:1-UbM:0	0.181477	-0.0190457	0.382	0.117284
UbM:2-UbM:0	0.270357	0.0698338	0.47088	0.000896003
UbV:2-UbM:0	0.19812	-0.00240289	0.398643	0.0560513
UbM:3-UbM:0	0.236604	0.0360811	0.437127	0.00731771
UbV:3-UbM:0	0.106703	-0.0938203	0.307226	0.832339
UbM:4-UbM:0	0.277149	0.076626	0.477672	0.000569631
UbV:4-UbM:0	0.0694607	-0.131062	0.269984	0.991625
UbM:5-UbM:0	0.216027	0.0155043	0.41655	0.0229163
UbV:5-UbM:0	0.0872053	-0.113318	0.287728	0.952273
UbM:1-UbV:0	0.102826	-0.0976974	0.303349	0.86369
UbV:1-UbV:0	0.107031	-0.0934922	0.307554	0.829521
UbM:2-UbV:0	0.19591	-0.0046127	0.396433	0.0621582
UbV:2-UbV:0	0.123674	-0.0768494	0.324197	0.659092
UbM:3-UbV:0	0.162158	-0.0383654	0.362681	0.243643
UbV:3-UbV:0	0.0322561	-0.168267	0.232779	0.999994
UbM:4-UbV:0	0.202702	0.0021795	0.403225	0.0450065
UbV:4-UbV:0	-0.00498578	-0.205509	0.195537	1
UbM:5-UbV:0	0.141581	-0.0589422	0.342104	0.449575
UbV:5-UbV:0	0.0127589	-0.187764	0.213282	1
UbV:1-UbM:1	0.00420522	-0.196318	0.204728	1
UbM:2-UbM:1	0.0930847	-0.107438	0.293608	0.925942
UbV:2-UbM:1	0.020848	-0.179675	0.221371	1
UbM:3-UbM:1	0.059332	-0.141191	0.259855	0.997848
UbV:3-UbM:1	-0.0705694	-0.271092	0.129954	0.990458
UbM:4-UbM:1	0.0998769	-0.100646	0.3004	0.885054
UbV:4-UbM:1	-0.107811	-0.308334	0.0927116	0.822717
UbM:5-UbM:1	0.0387552	-0.161768	0.239278	0.999964
UbV:5-UbM:1	-0.0900667	-0.29059	0.110456	0.940462
UbM:2-UbV:1	0.0888795	-0.111643	0.289402	0.945587
UbV:2-UbV:1	0.0166428	-0.18388	0.217166	1
UbM:3-UbV:1	0.0551268	-0.145396	0.25565	0.998896
UbV:3-UbV:1	-0.0747746	-0.275298	0.125748	0.984801
UbM:4-UbV:1	0.0956717	-0.104851	0.296195	0.911731
UbV:4-UbV:1	-0.112017	-0.31254	0.0885064	0.783739
UbM:5-UbV:1	0.0345499	-0.165973	0.235073	0.999989
UbV:5-UbV:1	-0.0942719	-0.294795	0.106251	0.919626
UbV:2-UbM:2	-0.0722367	-0.27276	0.128286	0.988463
UbM:3-UbM:2	-0.0337527	-0.234276	0.16677	0.999991
UbV:3-UbM:2	-0.163654	-0.364177	0.0368688	0.231426
UbM:4-UbM:2	0.0067922	-0.193731	0.207315	1
UbV:4-UbM:2	-0.200896	-0.401419	-0.000373073	0.0491128
UbM:5-UbM:2	-0.0543295	-0.254852	0.146193	0.999035
UbV:5-UbM:2	-0.183151	-0.383674	0.0173716	0.109363
UbM:3-UbV:2	0.038484	-0.162039	0.239007	0.999966
UbV:3-UbV:2	-0.0914174	-0.29194	0.109106	0.934232
UbM:4-UbV:2	0.0790289	-0.121494	0.279552	0.976681
UbV:4-UbV:2	-0.128659	-0.329182	0.0718636	0.601057
UbM:5-UbV:2	0.0179072	-0.182616	0.21843	1
UbV:5-UbV:2	-0.110915	-0.311438	0.0896082	0.794317
UbV:3-UbM:3	-0.129901	-0.330424	0.0706215	0.586403
UbM:4-UbM:3	0.0405449	-0.159978	0.241068	0.999943
UbV:4-UbM:3	-0.167143	-0.367666	0.0333796	0.204554
UbM:5-UbM:3	-0.0205769	-0.2211	0.179946	1
UbV:5-UbM:3	-0.149399	-0.349922	0.0511242	0.363876
UbM:4-UbV:3	0.170446	-0.0300766	0.370969	0.181197
UbV:4-UbV:3	-0.0372419	-0.237765	0.163281	0.999976
UbM:5-UbV:3	0.109325	-0.0911984	0.309848	0.809133
UbV:5-UbV:3	-0.0194973	-0.22002	0.181026	1
UbV:4-UbM:4	-0.207688	-0.408211	-0.00716527	0.0351821
UbM:5-UbM:4	-0.0611217	-0.261645	0.139401	0.997198
UbV:5-UbM:4	-0.189944	-0.390467	0.0105794	0.0815186
UbM:5-UbV:4	0.146567	-0.0539565	0.347089	0.394059
UbV:5-UbV:4	0.0177446	-0.182778	0.218268	1
UbV:5-UbM:5	-0.128822	-0.329345	0.0717011	0.599143
